# Supplementary material for: Sustained circulation of yellow fever virus in Cameroon: an analysis of laboratory surveillance data, 2010–2020
Source: BMC Infect Dis. 2022 Apr 29;22:418. doi: 10.1186/s12879-022-07407-1 (PMC9055699; doi:10.1186/s12879-022-07407-1)
Supplement: Supplementary file 1 — Additional file 1: Table S1. Yellow fever IgM positive cases with PRNT results. [file 12879_2022_7407_MOESM1_ESM.xls]

## Sheet: Supplementary Table 1
Supplementary Table 1.		Yellow Fever IgM positive cases and available PRNT results
		YF
		IgM Positive	IgM Indeterminate
PRNT 50 Test Results	Positive	145	21
	Negative	93	12
	Not tested/Not available	101	2
		339	35
