# Supplementary material for: Sustained circulation of yellow fever virus in Cameroon: an analysis of laboratory surveillance data, 2010–2020
Source: BMC Infect Dis. 2022 Apr 29;22:418. doi: 10.1186/s12879-022-07407-1 (PMC9055699; doi:10.1186/s12879-022-07407-1)
Supplement: Supplementary file 2 — Additional file 2: Table S2. Yellow fever IgM positive cases per health district. [file 12879_2022_7407_MOESM2_ESM.xls]

## Sheet: Sheet1
Supplementary Table 3: Yellow fever IgM positive cases per year and per month
	2010	2011	2012	2013	2014	2015	2016	2017	2018	2019	2020
January	1	1	1	4	2	2	4	1	0	0	0
February	1	1	2	1	2	1	18	0	1	1	0
March	0	1	3	1	4	0	11	1	0	1	0
April	0	1	0	1	2	0	21	0	0	2	0
May	1	0	2	2	2	3	14	1	3	0	0
June	7	1	2	4	3	11	1	3	0	0	0
July	0	1	0	4	8	10	4	0	1	2	1
August	0	2	1	4	2	7	5	0	0	1	2
September	0	1	4	8	3	1	7	1	0	4	0
October	1	3	6	3	1	19	4	7	1	0	0
November	4	15	3	2	3	7	2	4	0	3	0
December	1	3	5	2	1	16	1	1	2	0	3
Total	16	30	29	36	33	77	92	19	8	14	6
