# Supplementary material for: Sustained circulation of yellow fever virus in Cameroon: an analysis of laboratory surveillance data, 2010–2020
Source: BMC Infect Dis. 2022 Apr 29;22:418. doi: 10.1186/s12879-022-07407-1 (PMC9055699; doi:10.1186/s12879-022-07407-1)
Supplement: Supplementary file 3 — Additional file 3: Table S3. Yellow fever IgM positive cases per year and per month. [file 12879_2022_7407_MOESM3_ESM.xls]

## Sheet: Apen. Table 2
Appendix Table. Table 2. Yellow Fever positive cases per health district per year
Number	Health District of Residence	Region	2010	2011	2012	2013	2014	2015	2016	2017	2018	2019	2020
1	ABO	Littoral							1
2	ABONG MBANG	East				1		3	1
3	AKO	NorthWest						1
4	Ambam	South		1
5	AWAE	Centre							1
6	AYOS	Centre							1
7	BAFANG	West			1
8	BAFIA	Centre							1
9	BAFUT	NorthWest						1
10	BALI	NorthWest						1
11	BAMENDA	NorthWest						2	1				1
12	BAMENDJOU	West					1
13	Bandjoun	West	1						1
14	BANGUE	Littoral								1	1
15	BANKIM	Adamaoua										1
16	BANYO	Adamaoua						1	1				1
17	BATCHAM	West					1
18	BATIBO	NorthWest					2
19	Benakuma	NorthWest	1
20	BERTOUA	East						1		1
21	BETARE OYA	East						1
22	Bibemi	North		3				1
23	BIYEM ASSI	Centre				1		1
24	BONASSAMA	Littoral				1			1			1
25	BOURHA	Far North			2
26	Buea	SouthWest	1			1					1		1
27	CITE PALMIERS	Littoral			1	1		1	2			1
28	CITE VERTE	Centre							1
29	DEIDO	Littoral				2		1	5
30	DJOHONG	Adamaoua					1
31	DJOUNGOLO	Centre										1
32	DOUME	East						1
33	DSCHANG	West				1		1	1		1	1
34	Ebolowa	South	2		1	1			1
35	EDEA	Littoral					4	5	1	1
36	EFOULAN	Centre					1
37	EKONDO TITI	SouthWest							1
38	ESEKA	Centre						1	2
39	Eyumojock	SouthWest	1
40	FIGUIL	NORTH					1
41	FONTEM	SouthWest				1	1
42	FOUMBAN	West										1
43	Foumbot	West	1			1		1	2
44	FUNDONG	NorthWest							1
45	GALIM	West							1	1
46	GAROUA 1	North			1		1			1
47	GAROUA 2	North					1	1	1	1
48	Gaschiga	North		1
49	GAZAWA	Far North							1
50	Guere	Far North			1
51	Guider	North		13	3	1
52	GUIDIGUIS	Far North				1			1
53	Kar Hay	Far North	1					1
54	KETTE	East							1
55	KONYE	SouthWest					1		1				1
56	Kousseri	Far North	1			1	1		6			1
57	KRIBI	South							1
58	Kumba	Southwest	1	1	1	1		2	2	2			1
59	KUMBO EAST	NorthWest				1				1
60	KUMBO WEST	Northwest							2
61	Lagdo	North		1
62	LIMBE	SouthWest									1
63	Logbaba	Littoral	1						1
64	LOLODORF	South				2		6
65	LOUM	Littoral							1
66	Mada	Far North	1				2
67	MAGA	Far North				1	1
68	Makary	Far North			1	1
69	MALENTOUEN	West							1
70	MAMFE	SouthWest			1		1		1
71	MANJO	Littoral			1			1
72	MAROUA 2	Far North							1
73	Maroua Urbain	Far North		1
74	MASSANGAM	West								2
75	Mayo Oulo	North		1
76	MBALMAYO	Centre					1		2
77	MBANG	East						2
78	MBANGA	Littoral					1
79	MBENGWI	NorthWest						2
80	MBOUDA	West							1
81	MEIGANGA	Adamaoua							2
82	Melong	Littoral			1	1	1
83	MESSAMENA	East			1
84	MEYOMESSALA	South						1	3
85	Mfou	Centre		1				2
86	MIFI	West						2	2
87	MOGODE	Far North						1			1
88	MOKOLO	Far North						2	2
89	MOLOUNDOU	East						1	1
90	MONATELE	Centre					1		1
91	Muyuka	SouthWest	1			1		1	1
92	NANGA EBOKO	Centre							1
93	NDIKINIMEKI	Centre						1
94	NDOM	Littoral				1
95	NDOP	NorthWest							2
96	NDU	NorthWest			1				1
97	NEW BELL	Littoral			1	5			1
98	NGAOUNDAL	Adamaoua								2	1
99	Ngaoundere Rural	Adamaoua		1	2			1
100	NGAOUNDERE URBAIN	Adamaoua			1			2	4
101	Ngong	North		1	1				1
102	NGOUMOU	Centre				1	1	1
103	NJIKWA	NorthWest						2
104	NKAMBE	NorthWest					1	4	1
105	NKOLBISSON	Centre										1
106	NKOLNDONGO	Centre						1				2
107	NKONDJOCK	Littoral					1	1
108	Nkongsamba	Littoral	1			1		2	6
109	Ntui	Centre		1
110	NWA	NorthWest							1
111	NYLON	Littoral										1
112	Okola	Centre		1
113	OKU	NorthWest							1	1
114	PENKA MICHEL	Littoral				1			1	1
115	PITOA	North				1		1	1	1
116	POLI	North				1			1
117	REY BOUBA	North										1
118	SAA	Centre					1	1
119	SANGMELIMA	South					1				1
120	SANTA	NorthWest						3
121	SANTCHOU	West					2
122	Tchollire	North	1
123	Tibati	Adamaoua		3	3	1
124	TIGNERE	Adamaoua			4				1	3
125	TIKO	SouthWest					2	1	1				1
126	TOUBORO	North				2		1				1
127	TUBAH	NorthWest						2
128	WABANE	SouthWest						1
129	WUM	NorthWest						3	4		1
130	Yagoua	Far North	1						1
131	Yoko	Centre										1
	Grand Total		16	30	29	36	33	77	92	19	8	14	6
